# Supplementary material for: Genome Size and Chromosome Number Evolution in Korean Iris L. Species (Iridaceae Juss.)
Source: Plants (Basel). 2020 Sep 28;9(10):1284. doi: 10.3390/plants9101284 (PMC7650623; doi:10.3390/plants9101284)
Supplement: Supplementary file 1 [file plants-09-01284-s001.xls]

## Sheet: Iris_CCDB
Taxa	Chromosome number (2n)	haploid (n)	reference
Iris acutiloba C. A. Mey.	20	10	Avishai M, Zohary D. 1977. Chromosomes in the Oncocylus Irises. Botanical Gazette 138: 502–511.
Iris afghanica Wendelbo	22	11	Johnson, M. A. T. & P. E. Brandham. 1997. New chromosome numbers in petaloid monocotyledons and in other miscellaneous angiosperms. Kew Bull. 52(1): 121-138.
Iris alberti Regel	24	12	Zakirova, R. O. & I. I. Nafanailova. 1990. Chromosome numbers in the members of some families of vascular plants in the flora of Kazakhstan. Bot. Zhurn. (Moscow & Leningrad) 75: 438-439.
Iris albicans Lange	44	22	Prez, E. & J. Pastor. 1994. Contribucin al estudio cariolgico de la familia Iridaceae en Andalucia Occidental. Lagascalia17(2): 257-272
Iris albomarginata R. C. Foster	26	13	Hanson L, Leitch IJ, Bennett MD. 1999. Unpublished values from the Jodrell Laboratory, Royal Botanic Gardens, Kew.
Iris anguifuga Y. T. Zhao & X. J. Xue	34	17	Mao, J. q. & X. j. Xue. 1986. Chromosome numbers of thirteen iridaceous species from Zhejiang Province. Acta Agric. Univ. Zhejiang. 12: 99-101.
Iris antilibanotica Dinsm.	20	10	Samad, N. A.,Dagher-Kharrat, M. B., Hidalgo, O., El Zein, R., Douaihy, B., & Siljak-Yakovlev, S. (2016). Unlocking the Karyological and Cytogenetic Diversity of Iris from Lebanon: Oncocyclus Section Shows a Distinctive Profile and Relative Stasis during Its Continental Radiation. PLOS ONE, 11(8), e0160816.
Iris aphylla L.	48	24	Skaliska M., Piotrowicz M., Sokoowska-Kulczycka A. et al. 1961. Further additions to chromosome numbers of Polish Angiosperms. Acta Soc. Bot. Pol. 30, 463-489.
Iris arenaria Waldst. & Kit.	22	11	Mitra, J. 1956. Karyotype analysis of bearded Iris. Bot.Gaz. 177[4], 265-293. under Iris arenaria Waldst. & Kit.
Iris assadiana Chaudhary & G. Kirkw. & C. Weymouth	20	10	Weymouth, C.G., & S.A. Chaudhary. 1974. Karyotypes of Iris subgenus Susiana species in Lebanon and Syria. Bot. Notiser 127: 5-13-521.
Iris atrofusca Baker	20	10	Avishai, M. & D. ZOHARY. 1977. Chromosomes in the Oncocylus Irises. Bot. Gaz. 138: 5 502 1 1.
Iris atropatana Grossh.	18	9	Zakharyeva, O. I. 1985. Chromosome numbers of some flowering plants from the Caucasus and Middle Asia. Bot. Zhurn. SSSR 70(12): 1699-1701. (In Russian).
Iris atropurpurea Baker	20	10	Avishai, M. & D. Zohary. 1977. Chromosomes in the Oncocylus Irises. Bot. Gaz. 138: 5 502
Iris aucheri (Baker) Sealy	24	12	Bareka, E. P. & G. Kamari. 1999. Mediterranean chromosome number reports 9 (1026--1030). Fl. Medit. 9: 324-330.
Iris auranitica Dinsm.	20	10	Avishai, M. & D. Zohary. 1977. Chromosomes in the Oncocylus Irises. Bot. Gaz. 138: 5 502
Iris barnumiae f. urmiensis (Hoog) B. Mathew & Wendelbo	20	10	Avishai, M. & D. Zohary. 1977. Chromosomes in the Oncocylus Irises. Bot. Gaz. 138: 5 502
Iris basaltica Dinsm.	20	10	Avishai, M. & D. Zohary. 1977. Chromosomes in the Oncocylus Irises. Bot. Gaz. 138: 5 502
Iris bicapitata Colas.	40	20	Colasante M. 2003. Sulla diversit e sistematica del genere Iris L.. Inform. Bot. Ital. , 35(1): 198-207.
Iris biglumis Vahl	40	20	Murin, A., I. Haberova & C. Zamsran. 1980. Karyological studies of some species of the Mongolian flora. Folia Geobot. Phytotax. 15: 395-405.
Iris bismarckiana Damman & Sprenger	20	10	Samad, N. A.,Dagher-Kharrat, M. B., Hidalgo, O., El Zein, R., Douaihy, B., & Siljak-Yakovlev, S. (2016). Unlocking the Karyological and Cytogenetic Diversity of Iris from Lebanon: Oncocyclus Section Shows a Distinctive Profile and Relative Stasis during Its Continental Radiation. PLOS ONE, 11(8), e0160816.
Iris bloudowii Ledeb.	16	8	Zhukova, P. G. 1967. Karyology of some plants, cultivated in the Arctic-Alpine Botanical Garden. (In Russian). In N. A. Avrorin (ed.): Plantarum in Zonam Polarem Transportatio. II. Leningrad 1967, pp. 139-149.
Iris boissieri Henriq.	36	18	Darlintong, C. D. & A. P. Wylie. 1955. Chromosome atlas of flowering plants.
Iris bostrensis Mouterde	20	10	Weymouth, C.G., & S.A. Chaudhary. 1974. Karyotypes of Iris subgenus Susiana species in Lebanon and Syria. Bot. Notiser 127: 5-13-521.
Iris bucharica Foster	22	11	Zakharyeva, O. I. 1985. Chromosome numbers of some flowering plants from the Caucasus and Middle Asia. Bot. Zhurn. SSSR 70(12): 1699-1701. (In Russian).
Iris calcarea Dinsm.	20	10	Avishai, M. & D. Zohary. 1977. Chromosomes in the Oncocylus Irises. Bot. Gaz. 138: 5 502
Iris camillae Grossh.	20	10	Avishai, M. & D. Zohary. 1977. Chromosomes in the Oncocylus Irises. Bot. Gaz. 138: 5 502
Iris capnoides (Vved.) T. Hall & Seisums	28	14	Hanson L, Leitch IJ, Bennett MD. 1999. Unpublished values from the Jodrell Laboratory, Royal Botanic Gardens, Kew.
Iris cedreti Dinsm. ex Chaudhary	20	10	Samad, N. A.,Dagher-Kharrat, M. B., Hidalgo, O., El Zein, R., Douaihy, B., & Siljak-Yakovlev, S. (2016). Unlocking the Karyological and Cytogenetic Diversity of Iris from Lebanon: Oncocyclus Section Shows a Distinctive Profile and Relative Stasis during Its Continental Radiation. PLOS ONE, 11(8), e0160816.
Iris choschab Hoog	20	10	Avishai, M. & D. Zohary. 1977. Chromosomes in the Oncocylus Irises. Bot. Gaz. 138: 5 502
Iris colchica K. -Nath.	34	17	Zakharyeva O.I., & L.M. Makushenko. 1969. Chromosome numbers of monocotyledons belonging to the families Liliaceae, Iridaceae, Amaryllidaceae, Araceae. Bot. Zurn. 54: 1213-1227.
Iris confusa Sealy	30	15	Dong, X. d., H. Xie, Y. x. Ma, H. Zhao & Y. t. Zhou. 1994. On the karyotype studies of 4 species of Iris from Yunnan of China. Bull. Bot. Res., Harbin 14: 26-33.
Iris cristata Aiton	32	16	Chimphamba, B.B. 1973. Cytogenetic studies in the genus Iris: Subsection Evansia, Benth. Cytologia 38: 501-514.
Iris crocea Jacquem. ex R. C. Foster	40	20	Mehra, P. N. & T. K. Pandita. 1978. In IOPB chromosome number reports LXI. Taxon 27: 375-392.
Iris cycloglossa Wendelbo	28	14	Gustafsson, M. & P. Wendelbo. 1975. Karyotype analysis and taxonomic comments on irises from SW and C Asia. Bot. Not. 128: 208-226.
Iris damascena Mouterde	20	10	Avishai, M. & D. Zohary. 1977. Chromosomes in the Oncocylus Irises. Bot. Gaz. 138: 5 502
Iris danfordiae (Baker) Boiss.	18, 27	9	Johnson, M. A. T. & P. E. Brandham. 1997. New chromosome numbers in petaloid monocotyledons and in other miscellaneous angiosperms. Kew Bull. 52(1): 121-138.
Iris decora Wall.	36	18	Malla, S. B., S. Bhattarai, M. Gorkhali, H. Saiju & M. Kayastha. 1981. In chromosome number reports LXX. Taxon 30:75.
Iris demavendica Bornm.	20	10	Avishai, M. & D. Zohary. 1977. Chromosomes in the Oncocylus Irises. Bot. Gaz. 138: 5 502
Iris dichotoma Pall.	32	16	Probatova. 2006. Chromosome numbers of plants of the Primorsky Territory, the Amur River basin and Magadan region. Bot. Zhurn. (Moscow & Leningrad) 91(3): 491-509.
Iris dolichosiphon Noltie	22	11	Jong, K. 1990. In H. Noltie, Iris dolichosiphon (Iridaceae). Kew Mag. 7: 9-13.
Iris domestica (L.) Goldblatt & Mabb.	32	16	Probatova, N. S. & A. P. Sokolovskaya. 1988. Chromosome numbers in vascular plants from Primorye Territory, the Amur River basin, north Koryakia, Kamchatka and Sakhalin. Bot. Zhurn. (Moscow & Leningrad) 73: 290-293.
Iris drepanophylla Aitch. & Baker	19	-	Gustafsson, M. & P. Wendelbo. 1975. Karyotype analysis and taxonomic comments on irises from SW and C Asia. Bot. Not. 128: 208-226.
Iris ensata Thunb.	22	11	Mehra, P. N. & S. K. Sachdeva. 1976b. Cytological observations on some west Himalayan monocots. IV. Cytologia 41: 31-33.
Iris falcata Babal. & Papan.	24	12	Babalonas, D. & K. Papanicolaou. 1984. A new species of Iris (Iridaceae) from NC Greece. Willdenowia 14: 71-74.
Iris falcifolia Bunge	18	9	Zakharyeva, O. I. 1985. Chromosome numbers of some flowering plants from the Caucasus and Middle Asia. Bot. Zhurn. SSSR 70(12): 1699-1701. (In Russian).
Iris filifolia Boiss.	32	16	Prez, E. & J. Pastor. 1994. Contribucin al estudio cariolgico de la familia Iridaceae en Andalucia Occidental. Lagascalia17(2): 257-272.
Iris florentina L.	44	22	Colasante, M. & W. Sauer. 1993. The genus Iris L. in Latium (central Italy): general remarks on the morphological and karyological differentiation as well as on the ecological adaptation and flowering periods. Linzer Biol. Beitr. 25: 1189??204.
Iris foetidissima L.	40	20	Mori M. 1957. Note brevi. Il numero cromosomico diploide di alcune specie di angiosperme raccolte nella tenuta di S. Rossore (Pisa).. Caryologia , 9(2): 365-368.
Iris formosana Ohwi	35	-	Chimphaba, B.B. 1973. Cytogenetic studies in the genus Iris: Subsection Evansia, Benth. Cytologia 38: 501-514.
Iris fosteriana Aitch. & Baker	18	9	Gustafsson, M. & P. Wendelbo. 1975. Karyotype analysis and taxonomic comments on irises from SW and C Asia. Bot. Not. 128: 208-226.
Iris furcata M. Bieb.	24	12	Zakharyeva O.I., & L.M. Makushenko. 1969. Chromosome numbers of monocotyledons belonging to the families Liliaceae, Iridaceae, Amaryllidaceae, Araceae. Bot. Zurn. 54: 1213-1227.
Iris galatica Siehe	24	12	Ozkan, M., N. Kandemir & G. Senel. 2001. Karyological study on some endemic Iris L. (Iridaceae) species from Turkey. Pakistan J. Bot. 33: 167-171.
Iris gatesii Foster	20	10	Avishai, M. & D. Zohary. 1977. Chromosomes in the Oncocylus Irises. Bot. Gaz. 138: 5 502
Iris gileadensis Dinsm.	20	10	Avishai, M. & D. Zohary. 1977. Chromosomes in the Oncocylus Irises. Bot. Gaz. 138: 5 502
Iris gracilipes A. Gray	36	18	Chimphamba, B.B. 1973. Cytogenetic studies in the genus Iris: Subsection Evansia, Benth. Cytologia 38: 501-514.
Iris graminea L.	34	17	Colasante, M. & W. Sauer. 1993. The genus Iris L. in Latium (central Italy): general remarks on the morphological and karyological differentiation as well as on the ecological adaptation and flowering periods. Linzer Biol. Beitr. 25: 1189??204.
Iris halophila Pall.	20	10	Lungeanu, I. 1973. In IOPB chromosome number reports XLII. Taxon 22: 647-654.
Iris halophila var. sogdiana (Bunge) Grubov	44	22	Zakharyeva O.I., & L.M. Makushenko. 1969. Chromosome numbers of monocotyledons belonging to the families Liliaceae, Iridaceae, Amaryllidaceae, Araceae. Bot. Zurn. 54: 1213-1227.
Iris haynei Baker	20	10	Avishai, M. & D. Zohary. 1977. Chromosomes in the Oncocylus Irises. Bot. Gaz. 138: 5 502
Iris hermona Dinsm.	20	10	Avishai, M. & D. Zohary. 1977. Chromosomes in the Oncocylus Irises. Bot. Gaz. 138: 5 502
Iris histrio Rchb.	20	10	Goldblatt P, Walbot V, Zimmer EA. 1984. Estimation of genome size (C-value) in Iridaceae by cytophotometry. Annals of the Missouri Botanical Garden 71: 176-180.
Iris hoogiana Dykes	44	22	Zakharyeva O.I., & L.M. Makushenko. 1969. Chromosome numbers of monocotyledons belonging to the families Liliaceae, Iridaceae, Amaryllidaceae, Araceae. Bot. Zurn. 54: 1213-1227.
Iris hookeriana Foster	24	12	Kurosawa, S. 1971. Cytological studies on some eastern Himalayan plants and their related species. The Flora of eastern Himalaya. Second report. pp. 355-364. Univ. Tokyo Press.
Iris humilis Georgi	27	-	Krogulevich, R. E. 1978. Karyological analysis of the species of the flora of eastern Sayana. Pp. 19-48 in L. I. Malyshev & G. A. Peshlcova (eds.) Flora of the Prebaikal. Novosibirsk.
Iris iberica Steven	20	10	Avishai, M. & D. Zohary. 1977. Chromosomes in the Oncocylus Irises. Bot. Gaz. 138: 5 502
Iris imbricata Lindl.	24	12	Nazarova. 2004. Pages 1--171 in Chromosome Numbers of Flowering Plants of Armenian Flora. Yerevan.
Iris japonica Thunb.	54	27	Mao, J. q. & X. j. Xue. 1986. Chromosome numbers of thirteen iridaceous species from Zhejiang Province. Acta Agric. Univ. Zhejiang. 12: 99-101.
Iris junonia Schott	48	24	Koca, F. 1989. Karyological studies on four endemic Iris species (sect. Iris) in Turkey. Istanbul Univ. Eczac. Fak. Mecm. 25: 1-16.
Iris kashmiriana Baker	44	22	Pandita, T. K. & P. N. Mehra. 1982a. Karyotype analysis of some taxa of Iridaceae. Nucleus 25: 18-22.
Iris kemaonensis Wall. ex D. Don	24	12	Mehra, P. N. & S. K. Sachdeva. 1976b. Cytological observations on some west Himalayan monocots. IV. Cytologia 41: 31-33.
Iris kerneriana Asch. & Sint. ex Baker	18	9	Ozkan, M., N. Kandemir & G. Senel. 2001. Karyological study on some endemic Iris L. (Iridaceae) species from Turkey. Pakistan J. Bot. 33: 167-171.
Iris kirkwoodii Chaudhr.	20	10	Avishai, M. & D. Zohary. 1977. Chromosomes in the Oncocylus Irises. Bot. Gaz. 138: 5 502
Iris kopetdagensis (Vved.) B. Mathew & Wendelbo	18	9	Gustafsson, M. & P. Wendelbo. 1975. Karyotype analysis and taxonomic comments on irises from SW and C Asia. Bot. Not. 128: 208-226.
Iris Koreana Nakai	50	25	Kim HH, Park YW, Yoon PS, Choi HW, Bang JW. 2004. Karyotype analysis of eight Korean native species in the genus Iris. Korean J. Medicinal Crop Sci. 12(5): 401-405.
Iris korolkowii Regel	22	11	Gustafsson, M. & P. Wendelbo. 1975. Karyotype analysis and taxonomic comments on irises from SW and C Asia. Bot. Not. 128: 208-226.
Iris kumasnensis Wall.	24	12	Pandita, T. K. & P. N. MEHRA. 1982a. Karyotype analysis of some taxa of Iridaceae. Nucleus 25: 18-22.
Iris kuschakewiczii B. Fedtsch.	22	11	Bochantseva, Z. P. 1972. O chislakh chromosom. Pp. 45-53 in Introd. Akkli. Rasteny Akad. Nauk Uzbekist. SSR.
Iris lactea Pall.	40	20	Doronkin, V. M. & A. A. Krasnikov. 1984. Cytotaxonomic studies in some Siberian species of the genus Iris (Iridaceae). Bot. Zhurn. SSSR 65(5): 683-685. (In Russian).
Iris lacustris Nutt.	42	21	Chimphamba, B.B. 1973. Cytogenetic studies in the genus Iris: Subsection Evansia, Benth. Cytologia 38: 501-514.
Iris laevigata Fisch.	34	17	Banerji, M. , M. Chaudhuri. 1972. Further studies on chromosomes of some Orchidaceae and Iridaceae from the temperate Himalayas. Proc. Indian Sci. Congr. Assoc. 59(III): 347.
Iris latifolia (Mill.) Voss	42	21	http://wbd.etibioinformatics.nl/bis/flora.php?selected=beschrijving&menuentry=soorten&id=4862
Iris lazica Albov	32	16	Davis, A. P. & S. L. Jury. 1990. A taxonomic review of Iris series Unguiculares (Diels) Lawrence. Bot. J. Linn. Soc. 103: 281-300.
Iris lineata Foster ex Regel	22	11	Zakaryeva O.I., & L.M. Makushenko. 1969. Chromosome numbers of monocotyledons belonging to the families Liliaceae, Iridaceae, Amaryllidaceae, Araceae. Bot. Zurn. 54: 1213-1227.
Iris longiscapa Ledeb.	18	9	Zakharyeva, O. I. 1985. Chromosome numbers of some flowering plants from the Caucasus and Middle Asia. Bot. Zhurn. SSSR 70(12): 1699-1701. (In Russian).
Iris lortetii Barbey ex Boiss.	20	10	Samad, N. A.,Dagher-Kharrat, M. B., Hidalgo, O., El Zein, R., Douaihy, B., & Siljak-Yakovlev, S. (2016). Unlocking the Karyological and Cytogenetic Diversity of Iris from Lebanon: Oncocyclus Section Shows a Distinctive Profile and Relative Stasis during Its Continental Radiation. PLOS ONE, 11(8), e0160816.
Iris lutescens Lam.	40	20	Maugini E., Bini Malecl L. 1973. Indagine cariologica su alcune Iris barbate nane a 40 cromosomi (Iris chamaeiris Bertol. s.l.).. Caryologia , 26(1): 133-155.
Iris magnifica Vved.	26	13	Hanson L, Leitch IJ, Bennett MD. 1999. Unpublished values from the Jodrell Laboratory, Royal Botanic Gardens, Kew.
Iris magnifica Vved.	22	11	Bochantseva, Z. P. 1972. O chislakh chromosom. Pp. 45-53 in Introd. Akkli. Rasteny Akad. Nauk Uzbekist. SSR.
Iris mandshurica Maxim.	34	17	Probatova, N. S. & A. P. Sokolovskaya. 1988. Chromosome numbers in vascular plants from Primorye Territory, the Amur River basin, north Koryakia, Kamchatka and Sakhalin. Bot. Zhurn. (Moscow & Leningrad) 73: 290-293.
Iris maracandica (Vved.) Wendelbo	20	10	Gustafsson, M. & P. Wendelbo. 1975. Karyotype analysis and taxonomic comments on irises from SW and C Asia. Bot. Not. 128: 208-226.
Iris mariae Barbey	20	10	Avishai, M. & D. Zohary. 1977. Chromosomes in the Oncocylus Irises. Bot. Gaz. 138: 5 502
Iris marsica I. Ricci & Colas.	40	20	Colasante M., Ricci I. 1977. Iris germanica L. e Iris marsica Ricci e Colasante: separazione delle due specie.. Ann. Bot. (Rome), 34: 17-28.
Iris meda Stapf	20	10	Avishai, M. & D. Zohary. 1977. Chromosomes in the Oncocylus Irises. Bot. Gaz. 138: 5 502
Iris milesii Baker ex Foster	26	13	Chimphamba, B.B. 1973. Cytogenetic studies in the genus Iris: Subsection Evansia, Benth. Cytologia 38: 501-514.
Iris mirabilis Gaw.	20	10	Avishai, M. & D. Zohary. 1977. Chromosomes in the Oncocylus Irises. Bot. Gaz. 138: 5 502
Iris narbutii O. Fedtsch.	22	11	Zakharyeva O.I., & L.M. Makushenko. 1969. Chromosome numbers of monocotyledons belonging to the families Liliaceae, Iridaceae, Amaryllidaceae, Araceae. Bot. Zurn. 54: 1213-1227.
Iris nazarena R. C. Foster	20	10	Avishai, M. & D. Zohary. 1977. Chromosomes in the Oncocylus Irises. Bot. Gaz. 138: 5 502
Iris nicolai (Vved.) Vved.	22	11	Zakharyeva O.I., & L.M. Makushenko. 1969. Chromosome numbers of monocotyledons belonging to the families Liliaceae, Iridaceae, Amaryllidaceae, Araceae. Bot. Zurn. 54: 1213-1227.
Iris nigricans Dinsm.	20	10	Avishai, M. & D. Zohary. 1977. Chromosomes in the Oncocylus Irises. Bot. Gaz. 138: 5 502
Iris notha M. Bieb.	38	19	Zakharyeva O.I., & L.M. Makushenko. 1969. Chromosome numbers of monocotyledons belonging to the families Liliaceae, Iridaceae, Amaryllidaceae, Araceae. Bot. Zurn. 54: 1213-1227.
Iris orchioides Carri챔re	22,30	11, 15	Bochantseva, Z. P. 1972. O chislakh chromosom. Pp. 45-53 in Introd. Akkli. Rasteny Akad. Nauk Uzbekist. SSR.
Iris oxypetala Bunge	32	16	Wang, B., Y. Xu, T. k. Zheng, X. j. Xu, H. b. Yin & C. l. Lu. 1998. Karyotype analysis of Iris lactea ssp. chinensis. Chin. Mater. Med. 21(5): 217-218.
Iris oxypetala Bunge	40	20	Kim HH, Park YW, Yoon PS, Choi HW, Bang JW. 2004. Karyotype analysis of eight Korean native species in the genus Iris. Korean J. Medicinal Crop Sci. 12(5): 401-405.
Iris palaestina (Baker) Boiss.	24	12	Colasante, M. & C. G. Vosa. 1981. The cytotaxonomic relationship between Iris palestina Boiss. and Iris alata Poir. Caryologia 34: 207-212.
Iris pallida Lam.	24	12	Mitic, B. (1991). Karioloska analiza nekih populacija vrsta Iris pallida, I. illyrica i I. pseudopallida (Iridaceae) Acta Bot. Croat. 50: 91-98
Iris pallida subsp. illyrica (Tomm.) K. Richt.	24	12	Siljak-Yakovlev S, Pustahija F, olic EM, Bogunic F, Muratovic E, Baic N, Catrice O, Brown SC. 2010. Towards a genome size and chromosome number database of Balkan flora: C-values in 343 taxa with novel values for 242. Advanced Science Letters 3: 190-213
Iris pamphylica Hedge	20	10	Johnson, M. A. T. & P. E. Brandham. 1997. New chromosome numbers in petaloid monocotyledons and in other miscellaneous angiosperms. Kew Bull. 52(1): 121-138.
Iris paradoxa Steven	20	10	Avishai, M. & D. ohary. 1977. Chromosomes in the Oncocylus Irises. Bot. Gaz. 138: 5 502
Iris parvula (Vved.) T. Hall & Seisums	22	11	Bochantseva, Z. P. 1972. O chislakh chromosom. Pp. 45-53 in Introd. Akkli. Rasteny Akad. Nauk Uzbekist. SSR.
Iris persica L.	24	12	Samad, N. A.,Dagher-Kharrat, M. B., Hidalgo, O., El Zein, R., Douaihy, B., & Siljak-Yakovlev, S. (2016). Unlocking the Karyological and Cytogenetic Diversity of Iris from Lebanon: Oncocyclus Section Shows a Distinctive Profile and Relative Stasis during Its Continental Radiation. PLOS ONE, 11(8), e0160816.
Iris petrana Dinsm.	20	10	Avishai, M. & D. Zohary. 1977. Chromosomes in the Oncocylus Irises. Bot. Gaz. 138: 5 502
Iris planifolia (Mill.) T. Durand & Schinz	48	24	Aquaro G., Peruzzi L., Cesca G. 2004. Numeri cromosomici per la Flora Italiana 1446-1454. Inform. Bot. Ital. , 36(2): 419-424.
Iris potaninii Maxim.	22	11	Doronkin, V. M. & A. A. Krasnikov. 1984. Cytotaxonomic studies in some Siberian species of the genus Iris (Iridaceae). Bot. Zhurn. SSSR 65(5): 683-685. (In Russian).
Iris proantha Diels	44	22	Mao, J. q. & X. j. Xue. 1986. Chromosome numbers of thirteen iridaceous species from Zhejiang Province. Acta Agric. Univ. Zhejiang. 12: 99-101.
Iris pseudacorus L.	34	17	Kim HH, Park YW, Yoon PS, Choi HW, Bang JW. 2004. Karyotype analysis of eight Korean native species in the genus Iris. Korean J. Medicinal Crop Sci. 12(5): 401-405.
Iris pseudopallida Trinajstic	24	12	Siljak-Yakovlev S, Pustahija F, olic EM, Bogunic F, Muratovic E, Baic N, Catrice O, Brown SC. 2010. Towards a genome size and chromosome number database of Balkan flora: C-values in 343 taxa with novel values for 242. Advanced Science Letters 3: 190-213
Iris pseudopumila Tineo	38	19	Darlintong, C. D. & A. P. Wylie. 1955. Chromosome atlas of flowering plants.
Iris pumila L.	20	10	Tarnavschi, I. T. & I. Lungeanu. 1982. Bemerkungen ber einige Chromosomenzahlen wildwachsender Arten aus Rumnien. Lucr. Grd. Bot Bucures 7ti 1981-982: 17
Iris purpureobractea B. Mathew & T. Baytop	24, 48, 49, 72	12, 24, 36	Koca, F. 1989. Karyological studies on four endemic Iris species (sect. Iris) in Turkey. Istanbul Univ. Eczac. Fak. Mecm. 25: 1-16.
Iris regis-uzziae Feinbrun	20	10	Borzatti von Lowenstern, A. & F. Garbari. 1999. Mediterranean chromosome number reports 9 (1099--1105). Fl. Medit. 9: 379-387.
Iris reichenbachii Heuff.	24,48	12, 24	Popova, M. & I. Ceschmedjiev. 1976. Karyologic investigation of the genus Iris L. in Bulgaria. Phytologija (Sofia) 5: 57-65.
Iris relicta Colas.	40	20	Colasante, M. 1996. Taxonomic note on some Italian bearded irises: Iris relicta Colas. nom. nov. and Iris bicapitata Colas. sp. nov. Fl. Medit. 6: 213-217.
Iris reticulata M. Bieb.	20	10	Gustafsson, M. & P. Wendelbo. 1975. Karyotype analysis and taxonomic comments on irises from SW and C Asia. Bot. Not. 128: 208-226.
Iris revoluta Colas.	40	20	Colasante M. 1978 (1976-77). Un nuovo endemismo italiano: Iris revoluta n.sp. e relativa analisi citotassonomica.. Ann. Bot. (Rome) , 35-36: 155-174.
Iris rosenbachiana Regel	20	10	Gustafsson, M. & P. Wendelbo. 1975. Karyotype analysis and taxonomic comments on irises from SW and C Asia. Bot. Not. 128: 208-226.
Iris rossii Baker	34	17	LEE, Y.N. 1969. Chromosome number of flowering plants in Korea (2) J. Korean Res. Inst. Better Living 2: 141-145.
Iris ruthenica K. Gawl.	84	42	Doronkin, V. M. & A. A. Krasnikov. 1984. Cytotaxonomic studies in some Siberian species of the genus Iris (Iridaceae). Bot. Zhurn. SSSR 65(5): 683-685. (In Russian).
Iris sanguinea Donn ex Hornem.	28	14	Starodubtsev, V. N. & L. N. Mironova. 1990. Chromosome numbers in the species of the genus Iris (Iridaceae) from the flora of the Primorye Territory. Bot. Zhurn. (Moscow & Leningrad) 75: 123.
Iris sari Schott ex Baker	20	10	Avishai, M. & D. Zohary. 1977. Chromosomes in the Oncocylus Irises. Bot. Gaz. 138: 5 502
Iris scariosa Willd. ex Link	24	12	Zakaryeva O.I., & L.M. Makushenko. 1969. Chromosome numbers of monocotyledons belonging to the families Liliaceae, Iridaceae, Amaryllidaceae, Araceae. Bot. Zurn. 54: 1213-1227.
Iris schachtii Markgr.	48	24	Koca, F. 1989. Karyological studies on four endemic Iris species (sect. Iris) in Turkey. Istanbul Univ. Eczac. Fak. Mecm. 25: 1-16.
Iris setina Colas.	40	20	Colasante, M. & W. Sauer. 1993. The genus Iris L. in Latium (central Italy): general remarks on the morphological and karyological differentiation as well as on the ecological adaptation and flowering periods. Linzer Biol. Beitr. 25: 1189??204.
Iris setosa Pall. ex Link	40	20	Kim HH, Park YW, Yoon PS, Choi HW, Bang JW. 2004. Karyotype analysis of eight Korean native species in the genus Iris. Korean J. Medicinal Crop Sci. 12(5): 401-405.
Iris sibirica L.	28	14	Malakhova, L. A. & G. A. Markova. 1994. Chromosome numbers in the flowering plants of Tomsk region. Monocotyledones. Bot. Zhurn. (Moscow & Leningrad) 79(7): 134-135.
Iris sintenisii Janka	16	8	Popova, M. & I. Ceschmedjiev. 1976. Karyologic investigation of the genus Iris L. in Bulgaria. Phytologija (Sofia) 5: 57-65.
Iris songarica Schrenk	18	9	Zakharyeva, O. I. 1985. Chromosome numbers of some flowering plants from the Caucasus and Middle Asia. Bot. Zhurn. SSSR 70(12): 1699-1701. (In Russian).
Iris speculatrix Hance	44	22	Mao, J. q. & X. j. Xue. 1986. Chromosome numbers of thirteen iridaceous species from Zhejiang Province. Acta Agric. Univ. Zhejiang. 12: 99-101.
Iris spuria L.	44	22	Karihaloo JL, Koul AK. 1989. Cytogenetic studies in the genus Narcissus L. VII. Karyotype and nucleolar condition in some N. pseudonarcissus L. Cultivars Cytologia 54: 589-595
Iris stenophylla Hausskn. ex Baker	24	12	Hanson L, Leitch IJ, Bennett MD. Unpublished data from the Jodrell Laboratory, Royal Botanic Gardens, Kew
Iris stolonifera Maxim.	44	22	Zakharyeva O.I., & L.M. Makushenko. 1969. Chromosome numbers of monocotyledons belonging to the families Liliaceae, Iridaceae, Amaryllidaceae, Araceae. Bot. Zurn. 54: 1213-1227.
Iris suaveolens Boiss. & Reut.	24	12	Sauer, W. & H. J. Leep. 1979. Karyological investigations in Anatolian and S.E. European dwarf Iris taxa (Iridaceae). Pl. Syst. Evol. 131: 81-106.
Iris subdecolorata Vved.	22	11	Bochantseva, Z. P. 1972. O chislakh chromosom. Pp. 45-53 in Introd. Akkli. Rasteny Akad. Nauk Uzbekist. SSR.
Iris susiana L.	20	10	Avishai, M. & D. Zohary. 1977. Chromosomes in the Oncocylus Irises. Bot. Gaz. 138: 5 502
Iris taochia Woronow ex Grossh.	24	12	Koca, F. 1989. Karyological studies on four endemic Iris species (sect. Iris) in Turkey. Istanbul Univ. Eczac. Fak. Mecm. 25: 1-16.
Iris tectorum Maxim.	32	16	Dong, X. d., H. Xie, Y. x. Ma, H. Zhao & Y. t. Zhou. 1994. On the karyotype studies of 4 species of Iris from Yunnan of China. Bull. Bot. Res., Harbin 14: 26-33.
Iris tenuifolia Pall.	20	10	Zakharyeva, O. I. 1985. Chromosome numbers of some flowering plants from the Caucasus and Middle Asia. Bot. Zhurn. SSSR 70(12): 1699-1701. (In Russian).
Iris tigridia Bunge ex Ledeb.	38	19	Zakharyeva O.I., & L.M. Makushenko. 1969. Chromosome numbers of monocotyledons belonging to the families Liliaceae, Iridaceae, Amaryllidaceae, Araceae. Bot. Zurn. 54: 1213-1227.
Iris timofejewii Woronow	24	12	Zakharyeva O.I., & L.M. Makushenko. 1969. Chromosome numbers of monocotyledons belonging to the families Liliaceae, Iridaceae, Amaryllidaceae, Araceae. Bot. Zurn. 54: 1213-1227.
Iris tridentata Pursh	40	20	Goldblatt, P. & M. Takei. 1997. Chromosome cytology of Iridaceae---patterns of variation, determination of ancestral base numbers, and modes of karyotype change. Ann. Missouri Bot. Gard. 84: 285-304.
Iris tubergeniana Foster	30	15	Hanson L, Leitch IJ, Bennett MD. 1999. Unpublished values from the Jodrell Laboratory, Royal Botanic Gardens, Kew.
Iris tuberosa L.	20	10	Marcucci. 2005. Mediterranean chromosome number reports 15 (1415--1427). Fl. Medit. 15: 694-702.
Iris typhifolia Kitag.	28	14	Lu, J. m., H. Xie, H. Q. Zhang, M. j. Wu & H. m. Xia. 1994. On the karyotype studies of wild horticulture species of Iris. Bull. Bot. Res., Harbin 14: 37-49.
Iris unguicularis Poir.	38	19	Darlintong, C. D. & A. P. Wylie. 1955. Chromosome atlas of flowering plants.
Iris uniflora Pall. ex Link	42	21	Doronkin, V. M. & A. A. Krasnikov. 1984. Cytotaxonomic studies in some Siberian species of the genus Iris (Iridaceae). Bot. Zhurn. SSSR 65(5): 683-685. (In Russian).
Iris variegata L.	24	12	Mitra, J. 1956. Karyotype analysis of bearded Iris. Bot.Gaz. 177[4], 265-293.
Iris vartanii Foster	20	10	Johnson, M. A. T. & P. E. Brandham. 1997. New chromosome numbers in petaloid monocotyledons and in other miscellaneous angiosperms. Kew Bull. 52(1): 121-138.
Iris ventricosa Pall.	28	14	Probatova. 2006. Chromosome numbers of plants of the Primorsky Territory, the Amur River basin and Magadan region. Bot. Zhurn. (Moscow & Leningrad) 91(3): 491-509.
Iris versicolor L.	108	54	Laublin, G. & M. Cappadocia. 1992. In vitro ovary culture of some Apogon garden irises (Iris pseudacorus L., I. setosa Pall., I. versicolor L.). Bot. Acta 105: 319-322.
Iris vicaria Vved.	22	11	Bochantseva, Z. P. 1972. O chislakh chromosom. Pp. 45-53 in Introd. Akkli. Rasteny Akad. Nauk Uzbekist. SSR.
Iris vorobievii N. S. Pavlova	14	7	Probatova. 2006. Chromosome numbers of plants of the Primorsky Territory, the Amur River basin and Magadan region. Bot. Zhurn. (Moscow & Leningrad) 91(3): 491-509.
Iris wattii Baker ex Hook.	30	15	Chimphamba, B.B. 1973. Cytogenetic studies in the genus Iris: Subsection Evansia, Benth. Cytologia 38: 501-514.
Iris westii Dinsm.	20	10	Samad, N. A.,Dagher-Kharrat, M. B., Hidalgo, O., El Zein, R., Douaihy, B., & Siljak-Yakovlev, S. (2016). Unlocking the Karyological and Cytogenetic Diversity of Iris from Lebanon: Oncocyclus Section Shows a Distinctive Profile and Relative Stasis during Its Continental Radiation. PLOS ONE, 11(8), e0160816.
Iris winogradowii Fomin	16	8	Johnson, M. A. T. & B. Mathew. 1989. The identity of Iris 'Katharine Hodgkin' -- a cytological and morphological approach. Kew Bull. 44: 515-524.
Iris xanthochlora Wendelbo	14+1B	7	Gustafsson, M. & P. Wendelbo. 1975. Karyotype analysis and taxonomic comments on irises from SW and C Asia. Bot. Not. 128: 208-226.
Iris xiphium L.	34	17	Colasante, M. & W. Sauer. 1993. The genus Iris L. in Latium (central Italy): general remarks on the morphological and karyological differentiation as well as on the ecological adaptation and flowering periods. Linzer Biol. Beitr. 25: 1189??204.
Iris yebrudi Chaudhr.	20	10	Avishai, M. & D. Zohary. 1977. Chromosomes in the Oncocylus Irises. Bot. Gaz. 138: 5 502
Iris zaprjagajevii (N. V. Abramov) T. Hall & Seisums	26	13	Zakharyeva, O. I. 1985. Chromosome numbers of some flowering plants from the Caucasus and Middle Asia. Bot. Zhurn. SSSR 70(12): 1699-1701. (In Russian).
Iris zenobieae Mouterde	20	10	Avishai, M. & D. Zohary. 1977. Chromosomes in the Oncocylus Irises. Bot. Gaz. 138: 5 502
